# Supplementary material for: How does the sexual, physical and mental health of young adults not in education, employment or training (NEET) compare to workers and students?
Source: BMC Public Health. 2021 Feb 26;21:412. doi: 10.1186/s12889-021-10229-6 (PMC7908525; doi:10.1186/s12889-021-10229-6)
Supplement: Supplementary file 1 — Additional file 1. Demographic characteristics of 16–24 year old men and women overall and by education/employment status. [file 12889_2021_10229_MOESM1_ESM.xlsx]

## Sheet: Sheet1
Additional file 1. Demographic characteristics of 16-24 year old men and women overall and by education/employment status
		MEN											WOMEN
		All young men (16-24)		NEETs		Workers			Students				All young women (16-24)		NEETs		Workers			Students
		%	95% CI	%	95% CI	%	95% CI	p-value*	%	95% CI	p-value**		%	95% CI	%	95% CI	%	95% CI	p-value*	%	95% CI	p-value**
Denominators (unwt, wt)		1729, 1238		270, 189		605, 442			853, 607				2140, 1207		468, 239		670, 390			999, 577
% All young people				0.153	[13.5-17.3]	0.357	[33.2-38.4]		0.49	[46.2-51.8]					0.198	[18.0-21.9]	0.323	[30.1-34.6]		0.478	[45.2-50.4]
Age group								<0.0001			<0.0001								<0.0001			<0.0001
16-18		0.32	[29.5%,34.6%]	0.204	[15.4-26.6]	0.103	[8.0-13.1%]		0.515	[46.9-56.1]			0.319	[29.8%,34.1%]	0.167	[13.4-20.6]	0.082	[6.3-10.6]		0.543	[50.2-58.2]
19-21		0.367	[34.1%,39.4%]	0.413	[34.7-48.1	0.352	[31.0-39.6]		0.365	[32.5-40.6]			0.316	[29.3%,34.0%]	0.344	[29.6-39.6]	0.298	[26.2-33.7]		0.317	[28.2-35.5]
22-24		0.313	[28.8%,33.9%]	0.383	[32.0-45.1]	0.545	[50.0-59.0]		0.12	[9.4-15.2]			0.365	[34.2%,38.8%]	0.489	[43.7-54.2]	0.62	[58.0-65.8]		0.14	[11.5-16.9]
						Age standardised estimates:											Age standardised estimates:
Ethnicity								0.3405			0.0008								0.0307			0.2868
White		0.844	[82.0%,86.5%]	0.9	[85.0-93.5]	0.926	[89.7-94.7]		0.723	[66.4-77.6]			0.823	[79.9%,84.4%]	0.807	[75.5-85.0]	0.891	[85.9-91.6]		0.713	[65.1-76.8]
Asian		0.074	[5.9%,9.3%]	0.036	[1.6-7.7]	0.04	[2.5-6.3]		0.145	[10.2-20.1]			0.066	[5.2%,8.4%]	0.064	[3.7-10.8]	0.041	[2.6-6.3]		0.105	[7.0-15.6]
Black		0.034	[2.5%,4.6%]	0.024	[1.2-4.9]	0.007	[0.3-1.9]		0.053	[3.4-8.4]			0.047	[3.7%,6.0%]	0.049	[2.8-8.4]	0.034	[2.1-5.4]		0.047	[2.7-8.0]
Mixed/Other		0.048	[3.7%,6.1%]	0.041	[2.0-8.1]	0.027	[1.5-4.9]		0.079	[5.2-11.8]			0.064	[5.2%,7.9%]	0.081	[5.4-11.9]	0.035	[2.3-5.4]		0.135	[9.3-19.1]
Parent's Social Class								0.0216			<0.0001								0.0004			<0.0001
Managerial or professional occupations		0.239	[21.5-26.6]	0.116	[7.9-16.8]	0.168	[13.8-20.4]		0.349	[29.4-40.8]			0.211	[19.2-23.2]	0.135	[10.2-17.6]	0.173	[14.3-20.7]		0.3	[25.3-35.2]
Technical or skilled occupations		0.456	[42.9-48.4]	0.211	[35.7-48.9]	0.493	[44.9-53.8]		0.46	[40.2-51.8]			0.482	[45.8-50.5]	0.361	[31.4-41.0]	0.552	[51.0-59.4]		0.492	[43.5-54.8]
Partly-skilled or unskilled occupations		0.14	[12.2-15.9]	0.197	[14.8-25.7]	0.179	[14.7-21.7]		0.072	[5.3-9.6]			0.135	[12.0-15.2]	0.204	[16.5-25.0]	0.144	[11.7-17.7]		0.079	[5.7-10.8]
Hasn’t had a job		0.032	[2.4-4.2]	0.061	[3.5-10.3]	0.031	[1.9-5.1]		0.016	[0.9-3.1]			0.047	[3.7-5.9]	0.063	[4.2-9.4]	0.05	[3.2-7.7]		0.034	[1.8-6.0]
Missing data		0.133	[11.6-15.3]	0.205	[15.9-26.0]	0.128	[10.1-16.2]		0.103	[7.4-14.3]			0.125	[11.1-14.1]	0.237	[19.8-28.2]	0.081	[6.0-10.9]		0.097	[7.3-12.8]
Quintile of Index of Multiple Deprivation								<0.0001			0.0001								<0.0001			<0.0001
1 (least deprived)		0.175	[15.3%,19.9%]	0.109	[7.0-16.8]	0.208	[17.0-25.3]		0.145	[11.1-18.6]			0.165	[14.6%,18.6%]	0.085	[6.1-11.8]	0.197	[16.4-2..5]		0.153	[11.7-19.6]
2		0.191	[16.9%,21.5%]	0.098	[6.6-14.3]	0.218	[18.2-25.8]		0.214	[16.9-26.8]			0.175	[15.6%,19.7%]	0.116	[8.8-15.1]	0.2	[16.7-23.8]		0.173	[13.2-22.3]
3		0.184	[16.3%,20.6%]	0.148	[10.9-19.7]	0.182	[15.0-21.8]		0.175	[13.2-22.8]			0.204	[18.3%,22.8%]	0.16	[12.2-20.5]	0.198	[16.5-23.4]		0.193	[14.9-24.7]
4		0.229	[20.2%,25.9%]	0.268	[20.7-33.9]	0.191	[15.6-23.1]		0.266	[20.5-33.7]			0.23	[20.8%,25.3%]	0.244	[20.0-29.5]	0.208	[17.5-26.4]		0.303	[24.8-36.5]
5 (most deprived)		0.222	[19.7%,24.9%]	0.377	[31.3-44.6]	0.202	[16.7-24.2]		0.2	[15.4-25.7]			0.226	[20.4%,24.9%]	0.395	[34.4-44.8]	0.197	[16.5-23.2]		0.178	[14.0-22.4]
Household Structure								0.3474			<0.0001								<0.0001			<0.0001
Lives Alone		0.077	[6.2%,9.4%]	0.109	[8.1-14.4]	0.067	[5.0-9.0]		0.099	[6.2-15.3]			0.069	[5.9%,8.1%]	0.094	[7.1-12.4]	0.068	[5.3-8.7]		0.085	[6.0-11.7]
Lives with Partner and/or Children		0.088	[7.3%,10.4%]	0.154	[11.3-20.6]	0.123	[9.9-15.1]		0.029	[1.5-5.7]			0.203	[18.6%,22.2%]	0.476	[42.7-52.5]	0.221	[19.2-25.4]		0.109	[8.0-14.7]
Lives with Parents		0.643	[61.0%,67.4%]	0.635	[57.3-69.4]	0.69	[64.9-72.8]		0.452	[39.7-50.8]			0.573	[54.7%,59.9%]	0.377	[32.8-43.0]	0.606	[56.8-64.4]		0.439	[38.6-49.3]
Lives with Non-relatives		0.135	[11.0%,16.5%]	0.045	[2.1-9.6]	0.062	[4.3-8.9]		0.356	[29.5-42.3]			0.111	[9.0%,13.5%]	0.025	[10.0-6.3]	0.064	[4.5-9.1]		0.315	[25.7-37.9]
Other		0.058	[4.6%,7.4%]	0.057	[3.3-9.8]	0.057	[3.7-8.8]		0.064	[4.1-9.7]			0.043	[3.4%,5.5%]	0.028	[1.5-5.3]	0.04	[2.7-6.0]		0.053	[3.1-8.8]
Relationship status								0.0014			<0.0001								0.0555			<0.0001
Married, in a civil partnership or living with partner		0.137	[11.9%,15.7%]	0.194	[14.8-25.0]	0.197	[16.8-23.1]		0.072	[4.5-11.2]			0.232	[21.2%,25.3%]	0.419	[36.7-47.2]	0.309	[27.3-34.7]		0.125	[9.3-16.7]
In a steady relationship, not cohabitating		0.293	[26.8%,31.9%]	0.228	[17.8-28.9]	0.366	[32.2-41.1]		0.298	[24.7-35.6]			0.301	[28.0%,32.3%]	0.248	[20.8-29.2]	0.322	[28.4-36.3]		0.317	[26.8-37.0]
Not in a steady relationship		0.57	[54.3%,59.8%]	0.578	[50.9-64.3]	0.437	[39.3-48.2]		0.63	[56.9-68.7]			0.468	[44.3%,49.2%]	0.334	[28.6-38.5]	0.369	[33.0-41.0]		0.558	[50.0-61.4]
Self-defined sexual identity								0.9039			0.7408								0.3169			0.1283
Heterosexual		0.967	[95.6%,97.6%]	0.971	[94.3-98.6]	0.973	[95.3-98.4]		0.969	[94.7-98.2]			0.95	[93.7%,96.0%]	0.947	[91.6-96.7]	0.961	[84.1-97.4]		0.915	[86.6-94.7]
Non-heterosexual		0.033	[2.4%,4.4%]	0.029	[1.5-5.7]	0.028	[1.6-4.7]		0.031	[1.8-5.3]			0.05	[4.0%,6.3%]	0.053	[3.3-8.4]	0.039	[2.6-5.9]		0.085	[5.3-13.4]
Abbreviations: unwt, unweighted; wt, weighted.
*p-value for comparing NEETs and workers
**p-value for comparing NEETs and students
% and 95%CIs are age standardised
