# Supplementary material for: How does the sexual, physical and mental health of young adults not in education, employment or training (NEET) compare to workers and students?
Source: BMC Public Health. 2021 Feb 26;21:412. doi: 10.1186/s12889-021-10229-6 (PMC7908525; doi:10.1186/s12889-021-10229-6)
Supplement: Supplementary file 2 — Additional file 2. Composition of NEET group. [file 12889_2021_10229_MOESM2_ESM.xlsx]

## Sheet: Sheet1
Additional file 2. Composition of NEET group
		Men		Women		Overall
		%	95% CI	%	95% CI	%	95% CI
Unpaid work for own/relative's business		0.014	[0.5%,4.0%]	0.015	[0.6%,3.8%]	0.015	[0.7%,2.9%]
Waiting to take up paid work already obtained		0.093	[6.3%,13.5%]	0.042	[2.5%,7.2%]	0.065	[4.7%,8.9%]
Unemployed, looking for work / training		0.704	[63.9%,76.2%]	0.31	[26.2%,36.3%]	0.484	[44.2%,52.6%]
Temporarily sick/disabled		0.046	[2.4%,8.5%]	0.025	[1.4%,4.5%]	0.034	[2.2%,5.3%]
Long-term sick/disabled		0.042	[2.2%,8.0%]	0.038	[2.3%,6.4%]	0.04	[2.7%,6.0%]
Looking after home or family		0.026	[1.1%,6.1%]	0.518	[46.4%,57.1%]	0.301	[26.6%,33.8%]
Doing something else		0.075	[4.4%,12.5%]	0.052	[2.8%,9.2%]	0.062	[4.1%,9.1%]
Denominator (unwt, wt)		270, 189		468, 239		738, 428
