# Supplementary material for: How does the sexual, physical and mental health of young adults not in education, employment or training (NEET) compare to workers and students?
Source: BMC Public Health. 2021 Feb 26;21:412. doi: 10.1186/s12889-021-10229-6 (PMC7908525; doi:10.1186/s12889-021-10229-6)
Supplement: Supplementary file 4 — Additional file 4. The extent to which harmful health behaviours (left) and poor health outcomes (right) cluster within health domains for males who are NEET, workers and students. [file 12889_2021_10229_MOESM4_ESM.xlsx]

## Sheet: Sheet1
Additional file 4. The extent to which harmful health behaviours (left) and poor health outcomes (right) cluster within health domains for males who are NEET, workers and students
		NEETs							NEETs
		Substance use		Sexual health					Physical health		Sexual health		Mental health
		% (95%CI)		% (95%CI)					% (95%CI)		% (95%CI)		% (95%CI)
No. of harmful behaviours reported within each domain	0	0.227	(17.2%,29.3%)	0.645	(58.0%,70.6%)		No. of poor health outcomes reported within each domain	0	0.45	(38.0%, 52.1%)	0.901	(85.6%, 93.3%)	0.923	(88.5%, 94.9%)
	1	0.255	(20.0%,32.0%)	0.23	(17.9%,28.9%)			1	0.377	(31.2%, 44.7%)	0.091	(6.0%, 13.5%)	0.077	(5.1%, 11.5%)
	2	0.374	(30.4%,45.0%)	0.105	(7.3%,14.9%)			2	0.108	(7.1%, 16.0%)	0.008	(0.2%, 3.4%)	-
	3	0.143	(10.1%,20.0%)	0.02	(0.8%,5.0%)			3	0.049	(2.2%, 10.4%)	-		-
		1		1				4	0.017	(0.7%, 3.9%)	-		-
									1		1		1
		Workers							Workers
		Substance use		Sexual health					Physical health		Sexual health		Mental health
		% (95%CI)		% (95%CI)					% (95%CI)		% (95%CI)		% (95%CI)
No. of harmful behaviours reported within each domain	0	0.395	(35.1%,44.1%)	0.646	(60.0%,69.0%)		No. of poor health outcomes reported within each domain	0	0.511	(46.5%, 55.8%)	0.865	(83.0%, 89.4%)	0.98	(96.4%, 99.0%)
	1	0.279	(23.9%,32.3%)	0.234	(19.6%,27.7%)			1	0.389	(34.4%, 43.5%)	0.133	(10.4%, 16.7%)	0.02	(1.1%, 3.6%)
	2	0.227	(19.1%,26.8%)	0.09	(6.6%,12.3%)			2	0.084	(6.3%, 11.1%)	0.002	(<0.1%, 1.0%)	-
	3	0.1	(7.4%,13.4%)	0.03	(1.7%,5.1%)			3	0.015	(0.7%, 3.1%)	-		-
		1		1				4	<0.1%	(<0.1%, 0.6%)	-		-
									1		1		1
		Students							Students
		Substance use		Sexual health					Physical health		Sexual health		Mental health
		% (95%CI)		% (95%CI)					% (95%CI)		% (95%CI)		% (95%CI)
No. of harmful behaviours reported within each domain	0	0.473	(40.9%,53.7%)	0.76	(70.4%,80.7%)		No. of poor health outcomes reported within each domain	0	0.56	(50.0%, 61.8%)	0.89	(84.7%, 92.2%)	0.98	(96.5%, 98.9%)
	1	0.288	(23.8%,34.5%)	0.182	(14.2%,22.9%)			1	0.338	(28.3%, 39.8%)	0.105	(7.4%, 14.8%)	0.02	(1.1%, 3.5%)
	2	0.166	(12.8%,21.3%)	0.058	(3.7%,9.0%)			2	0.073	(5.0%, 10.6%)	0.005	(0.1%, 1.5%)	-
	3	0.073	(4.7%,11.2%)	0.001	(<0.1%,0.5%)			3	0.027	(1.4%, 5.4%)	-		-
		1		1				4	0.002	(<0.1%, 0.5%)	-		-
									1		1		1
